# Supplementary material for: Rescue of the First Mitochondrial Membrane Carrier, the mPiC, by TAT-Mediated Protein Replacement Treatment
Source: Int J Mol Sci. 2025 May 5;26(9):4379. doi: 10.3390/ijms26094379 (PMC12073058; doi:10.3390/ijms26094379)
Supplement: Supplementary file 1 [file ijms-26-04379-s001.zip]

Archive with 1 entries (1 files):
- ijms-3577863-supplementary.pdf
